# Supplementary material for: An anciently diverged family of RNA binding proteins maintain correct splicing of a class of ultra-long exons through cryptic splice site repression
Source: eLife. 2024 Oct 2;12:RP89705. doi: 10.7554/eLife.89705 (PMC11446547; doi:10.7554/eLife.89705)
Supplement: Figure 2—source data 2. [file elife-89705-fig2-data2.txt]

size	ID	source
956	ENSE00001435714	human
1042	ENSE00001435686	human
1542	ENSE00001435647	human
684	ENSE00001435613	human
207	ENSE00001435286	human
681	ENSE00001727012	human
784	ENSE00001608952	human
346	ENSE00001435444	human
297	ENSE00001596097	human
1378	ENSE00001666004	human
1812	ENSE00001435330	human
525	ENSE00001434974	human
1141	ENSE00001436074	human
112	ENSE00001435537	human
84	ENSE00003613684	human
104	ENSE00003657245	human
51	ENSE00003465639	human
82	ENSE00001635972	human
92	ENSE00003488477	human
814	ENSE00001436409	human
110	ENSE00001900287	human
84	ENSE00003550832	human
104	ENSE00003637584	human
51	ENSE00003458723	human
506	ENSE00001848909	human
84	ENSE00003613684	human
104	ENSE00003657245	human
82	ENSE00001635972	human
92	ENSE00003488477	human
94	ENSE00001848730	human
290	ENSE00003530204	human
2858	ENSE00001918431	human
290	ENSE00003571869	human
290	ENSE00003571869	human
259	ENSE00001943944	human
92	ENSE00003530759	human
380	ENSE00001631277	human
106	ENSE00001619635	human
59	ENSE00001755808	human
571	ENSE00000981568	human
2493	ENSE00001640924	human
1101	ENSE00001602875	human
106	ENSE00001619635	human
59	ENSE00001755808	human
571	ENSE00000981568	human
2493	ENSE00001640924	human
310	ENSE00003737979	human
169	ENSE00003734176	human
1116	ENSE00003735495	human
216	ENSE00003750611	human
71	ENSE00003745095	human
42	ENSE00003751270	human
59	ENSE00001755808	human
71	ENSE00003745095	human
206	ENSE00003749851	human
200	ENSE00003722065	human
1372	ENSE00001436852	human
3223	ENSE00003741448	human
2493	ENSE00001640924	human
1370	ENSE00001350198	human
357	ENSE00001944263	human
2493	ENSE00001640924	human
1370	ENSE00001350198	human
199	ENSE00001803775	human
24	ENSE00001677522	human
4953	ENSE00001322750	human
456	ENSE00003918513	human
64	ENSE00003760914	human
109	ENSE00003764349	human
50	ENSE00003769525	human
59	ENSE00003773354	human
121	ENSE00003767118	human
55	ENSE00003772825	human
35	ENSE00003772234	human
94	ENSE00003766868	human
127	ENSE00003769216	human
99	ENSE00003772193	human
220	ENSE00003771302	human
93	ENSE00003764116	human
96	ENSE00003772506	human
396	ENSE00001696208	human
773	ENSE00003766641	human
130	ENSE00003771662	human
106	ENSE00003767180	human
206	ENSE00003769684	human
65	ENSE00003765183	human
75	ENSE00003774613	human
149	ENSE00003773199	human
115	ENSE00003767034	human
188	ENSE00003771339	human
142	ENSE00003767626	human
127	ENSE00003761778	human
171	ENSE00001713248	human
250	ENSE00003918453	human
93	ENSE00003764116	human
96	ENSE00003772506	human
396	ENSE00001696208	human
773	ENSE00003766641	human
130	ENSE00003771662	human
106	ENSE00003767180	human
206	ENSE00003769684	human
65	ENSE00003765183	human
75	ENSE00003774613	human
149	ENSE00003773199	human
115	ENSE00003767034	human
188	ENSE00003771339	human
142	ENSE00003767626	human
127	ENSE00003761778	human
171	ENSE00001713248	human
21	ENSE00003918618	human
135	ENSE00003763345	human
156	ENSE00003740138	human
247	ENSE00003917271	human
152	ENSE00003921366	human
246	ENSE00003920852	human
130	ENSE00003771662	human
106	ENSE00003767180	human
206	ENSE00003769684	human
65	ENSE00003765183	human
75	ENSE00003774613	human
149	ENSE00003773199	human
115	ENSE00003767034	human
188	ENSE00003771339	human
142	ENSE00003767626	human
127	ENSE00003761778	human
567	ENSE00003916586	human
228	ENSE00003917986	human
64	ENSE00003760914	human
109	ENSE00003764349	human
50	ENSE00003769525	human
59	ENSE00003773354	human
121	ENSE00003767118	human
55	ENSE00003772825	human
35	ENSE00003772234	human
94	ENSE00003766868	human
127	ENSE00003769216	human
99	ENSE00003772193	human
220	ENSE00003771302	human
93	ENSE00003764116	human
96	ENSE00003772506	human
396	ENSE00001696208	human
773	ENSE00003766641	human
489	ENSE00003921263	human
123	ENSE00003919557	human
130	ENSE00003919405	human
106	ENSE00003922329	human
206	ENSE00003920237	human
65	ENSE00003921398	human
75	ENSE00003922258	human
149	ENSE00003917751	human
115	ENSE00003920241	human
188	ENSE00003921844	human
142	ENSE00003918093	human
127	ENSE00003741203	human
171	ENSE00003922229	human
228	ENSE00003918435	human
64	ENSE00003760914	human
109	ENSE00003764349	human
50	ENSE00003769525	human
59	ENSE00003773354	human
121	ENSE00003767118	human
55	ENSE00003772825	human
35	ENSE00003772234	human
94	ENSE00003766868	human
127	ENSE00003769216	human
99	ENSE00003772193	human
220	ENSE00003771302	human
93	ENSE00003764116	human
96	ENSE00003772506	human
396	ENSE00001696208	human
773	ENSE00003766641	human
130	ENSE00003771662	human
106	ENSE00003767180	human
206	ENSE00003769684	human
65	ENSE00003765183	human
75	ENSE00003774613	human
149	ENSE00003773199	human
115	ENSE00003767034	human
188	ENSE00003771339	human
142	ENSE00003767626	human
127	ENSE00003761778	human
171	ENSE00001713248	human
1160	ENSE00001864071	human
1504	ENSE00001875480	human
64	ENSE00003760914	human
109	ENSE00003764349	human
50	ENSE00003769525	human
59	ENSE00003773354	human
121	ENSE00003767118	human
55	ENSE00003772825	human
35	ENSE00003772234	human
94	ENSE00003766868	human
127	ENSE00003769216	human
99	ENSE00003772193	human
220	ENSE00003771302	human
93	ENSE00003764116	human
96	ENSE00003772506	human
396	ENSE00001696208	human
773	ENSE00003766641	human
130	ENSE00003771662	human
106	ENSE00003767180	human
206	ENSE00003769684	human
65	ENSE00003765183	human
75	ENSE00003774613	human
149	ENSE00003773199	human
115	ENSE00003767034	human
188	ENSE00003771339	human
142	ENSE00003767626	human
127	ENSE00003761778	human
171	ENSE00001713248	human
135	ENSE00003763345	human
156	ENSE00003740138	human
520	ENSE00003921406	human
1498	ENSE00003919485	human
64	ENSE00003760914	human
109	ENSE00003764349	human
50	ENSE00003769525	human
59	ENSE00003773354	human
121	ENSE00003767118	human
55	ENSE00003772825	human
35	ENSE00003772234	human
94	ENSE00003766868	human
127	ENSE00003769216	human
99	ENSE00003772193	human
220	ENSE00003771302	human
93	ENSE00003764116	human
96	ENSE00003772506	human
396	ENSE00001696208	human
773	ENSE00003766641	human
130	ENSE00003771662	human
106	ENSE00003767180	human
206	ENSE00003769684	human
65	ENSE00003765183	human
75	ENSE00003774613	human
149	ENSE00003773199	human
115	ENSE00003767034	human
188	ENSE00003771339	human
142	ENSE00003767626	human
127	ENSE00003761778	human
171	ENSE00001713248	human
135	ENSE00003763345	human
478	ENSE00003919661	human
90	ENSE00002206921	human
671	ENSE00003920066	human
64	ENSE00003760914	human
109	ENSE00003764349	human
50	ENSE00003769525	human
59	ENSE00003773354	human
121	ENSE00003767118	human
55	ENSE00003772825	human
35	ENSE00003772234	human
94	ENSE00003766868	human
127	ENSE00003769216	human
99	ENSE00003772193	human
220	ENSE00003771302	human
93	ENSE00003764116	human
96	ENSE00003772506	human
396	ENSE00001696208	human
773	ENSE00003766641	human
130	ENSE00003771662	human
106	ENSE00003767180	human
206	ENSE00003769684	human
65	ENSE00003765183	human
75	ENSE00003774613	human
149	ENSE00003773199	human
115	ENSE00003767034	human
188	ENSE00003771339	human
142	ENSE00003767626	human
127	ENSE00003761778	human
171	ENSE00001713248	human
135	ENSE00003763345	human
152	ENSE00003757509	human
27	ENSE00003757449	human
64	ENSE00003760914	human
109	ENSE00003764349	human
50	ENSE00003769525	human
59	ENSE00003773354	human
121	ENSE00003767118	human
55	ENSE00003772825	human
35	ENSE00003772234	human
94	ENSE00003766868	human
127	ENSE00003769216	human
99	ENSE00003772193	human
220	ENSE00003771302	human
93	ENSE00003764116	human
96	ENSE00003772506	human
396	ENSE00001696208	human
773	ENSE00003766641	human
130	ENSE00003771662	human
106	ENSE00003767180	human
206	ENSE00003769684	human
65	ENSE00003765183	human
75	ENSE00003774613	human
149	ENSE00003773199	human
115	ENSE00003767034	human
188	ENSE00003771339	human
142	ENSE00003767626	human
127	ENSE00003761778	human
135	ENSE00003763345	human
152	ENSE00003757509	human
27	ENSE00003757449	human
64	ENSE00003760914	human
109	ENSE00003764349	human
50	ENSE00003769525	human
59	ENSE00003773354	human
121	ENSE00003767118	human
55	ENSE00003772825	human
35	ENSE00003772234	human
94	ENSE00003766868	human
127	ENSE00003769216	human
99	ENSE00003772193	human
220	ENSE00003771302	human
93	ENSE00003764116	human
96	ENSE00003772506	human
396	ENSE00001696208	human
773	ENSE00003766641	human
130	ENSE00003771662	human
106	ENSE00003767180	human
206	ENSE00003769684	human
65	ENSE00003765183	human
75	ENSE00003774613	human
149	ENSE00003773199	human
115	ENSE00003767034	human
188	ENSE00003771339	human
142	ENSE00003767626	human
127	ENSE00003761778	human
171	ENSE00001713248	human
152	ENSE00003757509	human
27	ENSE00003757449	human
48	ENSE00003716799	human
64	ENSE00003760914	human
109	ENSE00003764349	human
50	ENSE00003769525	human
59	ENSE00003773354	human
121	ENSE00003767118	human
55	ENSE00003772825	human
35	ENSE00003772234	human
94	ENSE00003766868	human
127	ENSE00003769216	human
220	ENSE00003771302	human
93	ENSE00003764116	human
96	ENSE00003772506	human
396	ENSE00001696208	human
773	ENSE00003766641	human
130	ENSE00003771662	human
106	ENSE00003767180	human
206	ENSE00003769684	human
65	ENSE00003765183	human
75	ENSE00003774613	human
149	ENSE00003773199	human
115	ENSE00003767034	human
188	ENSE00003771339	human
142	ENSE00003767626	human
127	ENSE00003761778	human
171	ENSE00001713248	human
135	ENSE00003763345	human
90	ENSE00002206921	human
152	ENSE00003757509	human
27	ENSE00003757449	human
64	ENSE00003760914	human
109	ENSE00003764349	human
50	ENSE00003769525	human
59	ENSE00003773354	human
121	ENSE00003767118	human
55	ENSE00003772825	human
35	ENSE00003772234	human
94	ENSE00003766868	human
127	ENSE00003769216	human
99	ENSE00003772193	human
220	ENSE00003771302	human
93	ENSE00003764116	human
96	ENSE00003772506	human
396	ENSE00001696208	human
773	ENSE00003766641	human
130	ENSE00003771662	human
106	ENSE00003767180	human
206	ENSE00003769684	human
65	ENSE00003765183	human
149	ENSE00003773199	human
115	ENSE00003767034	human
188	ENSE00003771339	human
142	ENSE00003767626	human
127	ENSE00003761778	human
171	ENSE00001713248	human
135	ENSE00003763345	human
152	ENSE00003757509	human
27	ENSE00003757449	human
64	ENSE00003760914	human
109	ENSE00003764349	human
50	ENSE00003769525	human
59	ENSE00003773354	human
121	ENSE00003767118	human
55	ENSE00003772825	human
35	ENSE00003772234	human
94	ENSE00003766868	human
127	ENSE00003769216	human
99	ENSE00003772193	human
220	ENSE00003771302	human
93	ENSE00003764116	human
96	ENSE00003772506	human
396	ENSE00001696208	human
773	ENSE00003766641	human
130	ENSE00003771662	human
106	ENSE00003767180	human
206	ENSE00003769684	human
65	ENSE00003765183	human
75	ENSE00003774613	human
149	ENSE00003773199	human
115	ENSE00003767034	human
188	ENSE00003771339	human
142	ENSE00003767626	human
127	ENSE00003761778	human
171	ENSE00001713248	human
156	ENSE00003740138	human
152	ENSE00003757509	human
27	ENSE00003757449	human
64	ENSE00003760914	human
59	ENSE00003773354	human
121	ENSE00003767118	human
94	ENSE00003766868	human
127	ENSE00003769216	human
99	ENSE00003772193	human
220	ENSE00003771302	human
93	ENSE00003764116	human
96	ENSE00003772506	human
396	ENSE00001696208	human
773	ENSE00003766641	human
130	ENSE00003771662	human
106	ENSE00003767180	human
206	ENSE00003769684	human
65	ENSE00003765183	human
75	ENSE00003774613	human
149	ENSE00003773199	human
115	ENSE00003767034	human
188	ENSE00003771339	human
142	ENSE00003767626	human
127	ENSE00003761778	human
171	ENSE00001713248	human
152	ENSE00003757509	human
27	ENSE00003757449	human
64	ENSE00003760914	human
109	ENSE00003764349	human
50	ENSE00003769525	human
59	ENSE00003773354	human
121	ENSE00003767118	human
55	ENSE00003772825	human
35	ENSE00003772234	human
94	ENSE00003766868	human
127	ENSE00003769216	human
99	ENSE00003772193	human
220	ENSE00003771302	human
93	ENSE00003764116	human
96	ENSE00003772506	human
773	ENSE00003766641	human
130	ENSE00003771662	human
106	ENSE00003767180	human
206	ENSE00003769684	human
65	ENSE00003765183	human
75	ENSE00003774613	human
149	ENSE00003773199	human
115	ENSE00003767034	human
188	ENSE00003771339	human
142	ENSE00003767626	human
127	ENSE00003761778	human
135	ENSE00003763345	human
152	ENSE00003757509	human
27	ENSE00003757449	human
24	ENSE00003759054	human
64	ENSE00003760914	human
109	ENSE00003764349	human
50	ENSE00003769525	human
59	ENSE00003773354	human
121	ENSE00003767118	human
55	ENSE00003772825	human
35	ENSE00003772234	human
94	ENSE00003766868	human
127	ENSE00003769216	human
99	ENSE00003772193	human
220	ENSE00003771302	human
93	ENSE00003764116	human
96	ENSE00003772506	human
396	ENSE00001696208	human
773	ENSE00003766641	human
130	ENSE00003771662	human
106	ENSE00003767180	human
206	ENSE00003769684	human
65	ENSE00003765183	human
75	ENSE00003774613	human
149	ENSE00003773199	human
115	ENSE00003767034	human
188	ENSE00003771339	human
1157	ENSE00001385925	human
408	ENSE00001436855	human
64	ENSE00003760914	human
109	ENSE00003764349	human
50	ENSE00003769525	human
59	ENSE00003773354	human
121	ENSE00003767118	human
55	ENSE00003772825	human
35	ENSE00003772234	human
94	ENSE00003766868	human
127	ENSE00003769216	human
99	ENSE00003772193	human
220	ENSE00003771302	human
93	ENSE00003764116	human
96	ENSE00003772506	human
396	ENSE00001696208	human
773	ENSE00003766641	human
130	ENSE00003771662	human
106	ENSE00003767180	human
206	ENSE00003769684	human
1157	ENSE00001385925	human
335	ENSE00001640421	human
64	ENSE00003760914	human
109	ENSE00003764349	human
50	ENSE00003769525	human
59	ENSE00003773354	human
121	ENSE00003767118	human
55	ENSE00003772825	human
27	ENSE00001822678	human
94	ENSE00003582459	human
127	ENSE00003591211	human
41	ENSE00001899507	human
251	ENSE00001931275	human
109	ENSE00003529285	human
50	ENSE00003678156	human
59	ENSE00003644070	human
121	ENSE00003505329	human
55	ENSE00003575738	human
742	ENSE00001818021	human
64	ENSE00003760914	human
109	ENSE00003764349	human
50	ENSE00003769525	human
59	ENSE00003773354	human
121	ENSE00003767118	human
465	ENSE00001436854	human
671	ENSE00001493710	human
410	ENSE00001942244	human
276	ENSE00001872513	human
268	ENSE00002711769	human
224	ENSE00002716161	human
194	ENSE00003533028	human
51	ENSE00003613443	human
123	ENSE00003526793	human
99	ENSE00003565310	human
1047	ENSE00003544566	human
489	ENSE00001208502	human
137	ENSE00001240712	human
110	ENSE00003567962	human
146	ENSE00003606445	human
3328	ENSE00003593507	human
215	ENSE00003514078	human
51	ENSE00003489549	human
123	ENSE00003554462	human
99	ENSE00003468735	human
1047	ENSE00003660294	human
2224	ENSE00002708934	human
110	ENSE00003547280	human
146	ENSE00003461930	human
704	ENSE00003671866	human
3032	ENSE00002193578	human
187	ENSE00002943312	human
248	ENSE00002939030	human
181	ENSE00002810358	human
134	ENSE00003613349	human
105	ENSE00003547181	human
46	ENSE00003559278	human
109	ENSE00003621016	human
76	ENSE00002768218	human
134	ENSE00003613349	human
105	ENSE00003547181	human
46	ENSE00003559278	human
109	ENSE00003621016	human
94	ENSE00002768604	human
109	ENSE00003570153	human
152	ENSE00003581234	human
174	ENSE00002793843	human
152	ENSE00003581234	human
259	ENSE00003842736	human
134	ENSE00003485412	human
105	ENSE00003470150	human
46	ENSE00003569554	human
109	ENSE00003461696	human
109	ENSE00003567685	human
535	ENSE00001268526	human
109	ENSE00003621016	human
134	ENSE00003485412	human
105	ENSE00003470150	human
301	ENSE00002969944	human
180	ENSE00002786462	human
109	ENSE00003481692	human
152	ENSE00003534247	human
526	ENSE00002897884	human
105	ENSE00003547181	human
46	ENSE00003559278	human
109	ENSE00003621016	human
134	ENSE00003485412	human
250	ENSE00001268534	human
259	ENSE00001496547	human
672	ENSE00002024015	human
134	ENSE00003485412	human
105	ENSE00003470150	human
109	ENSE00003481692	human
152	ENSE00003534247	human
155	ENSE00002962409	human
109	ENSE00003568010	human
131	ENSE00002857441	human
105	ENSE00003547181	human
46	ENSE00003559278	human
109	ENSE00003621016	human
109	ENSE00003570153	human
152	ENSE00003581234	human
24	ENSE00002790128	human
126	ENSE00002856932	human
116	ENSE00002764980	human
52	ENSE00002799958	human
339	ENSE00002896506	human
46	ENSE00003559278	human
109	ENSE00003621016	human
88	ENSE00002856579	human
642	ENSE00002884836	human
46	ENSE00003569554	human
109	ENSE00003461696	human
57	ENSE00002761056	human
121	ENSE00002902097	human
109	ENSE00003658413	human
121	ENSE00002943699	human
386	ENSE00002944224	human
533	ENSE00002923793	human
134	ENSE00003485412	human
338	ENSE00001818223	human
28	ENSE00003766797	human
128	ENSE00001860025	human
215	ENSE00003678705	human
178	ENSE00003470234	human
241	ENSE00003475910	human
374	ENSE00001146935	human
92	ENSE00001146913	human
422	ENSE00001162484	human
92	ENSE00001162508	human
153	ENSE00001146942	human
3363	ENSE00001541775	human
215	ENSE00003678705	human
178	ENSE00003470234	human
241	ENSE00003475910	human
92	ENSE00001146913	human
422	ENSE00001162484	human
92	ENSE00001162508	human
153	ENSE00001146942	human
3363	ENSE00001541775	human
127	ENSE00001541758	human
30	ENSE00001541760	human
290	ENSE00001541756	human
215	ENSE00003678705	human
178	ENSE00003470234	human
241	ENSE00003475910	human
374	ENSE00001146935	human
92	ENSE00001146913	human
422	ENSE00001162484	human
92	ENSE00001162508	human
153	ENSE00001146942	human
3363	ENSE00001541775	human
127	ENSE00001541776	human
215	ENSE00003678705	human
178	ENSE00003470234	human
241	ENSE00003475910	human
374	ENSE00001146935	human
92	ENSE00001146913	human
422	ENSE00001162484	human
92	ENSE00001162508	human
153	ENSE00001146942	human
3363	ENSE00001541775	human
30	ENSE00001541760	human
172	ENSE00001683964	human
215	ENSE00003678705	human
178	ENSE00003470234	human
241	ENSE00003475910	human
374	ENSE00001146935	human
92	ENSE00001146913	human
422	ENSE00001162484	human
92	ENSE00001162508	human
153	ENSE00001146942	human
3363	ENSE00001541775	human
302	ENSE00002709492	human
108	ENSE00002696900	human
86	ENSE00002061437	human
1029	ENSE00002230141	human
215	ENSE00003678705	human
178	ENSE00003470234	human
241	ENSE00003475910	human
92	ENSE00001146913	human
422	ENSE00001162484	human
92	ENSE00001162508	human
153	ENSE00001146942	human
290	ENSE00001541756	human
154	ENSE00002259582	human
528	ENSE00002288709	human
215	ENSE00003678705	human
178	ENSE00003470234	human
241	ENSE00003475910	human
374	ENSE00001146935	human
92	ENSE00001146913	human
422	ENSE00001162484	human
92	ENSE00001162508	human
153	ENSE00001146942	human
30	ENSE00001541760	human
127	ENSE00002206652	human
478	ENSE00002232524	human
215	ENSE00003678705	human
178	ENSE00003470234	human
241	ENSE00003475910	human
374	ENSE00001146935	human
92	ENSE00001146913	human
422	ENSE00001162484	human
92	ENSE00001162508	human
153	ENSE00001146942	human
100	ENSE00002718335	human
391	ENSE00002712801	human
215	ENSE00003678705	human
178	ENSE00003470234	human
241	ENSE00003475910	human
374	ENSE00001146935	human
92	ENSE00001146913	human
422	ENSE00001162484	human
92	ENSE00001162508	human
65	ENSE00001541749	human
509	ENSE00001541744	human
215	ENSE00003678705	human
178	ENSE00003470234	human
241	ENSE00003475910	human
374	ENSE00001146935	human
92	ENSE00001146913	human
422	ENSE00001162484	human
92	ENSE00001162508	human
108	ENSE00002696900	human
86	ENSE00002061437	human
1029	ENSE00002230141	human
261	ENSE00002690743	human
427	ENSE00002295873	human
5	ENSE00003755977	human
178	ENSE00003609469	human
241	ENSE00003464924	human
369	ENSE00001854379	human
178	ENSE00003609469	human
241	ENSE00003464924	human
965	ENSE00001938008	human
215	ENSE00003571324	human
160	ENSE00001919007	human
178	ENSE00003609469	human
241	ENSE00003464924	human
215	ENSE00003571324	human
124	ENSE00001865108	human
1058	ENSE00001876370	human
244	ENSE00001815987	human
228	ENSE00001826806	human
215	ENSE00003571324	human
96	ENSE00001906291	human
463	ENSE00001943439	human
108	ENSE00002696900	human
86	ENSE00002061437	human
129	ENSE00002702661	human
97	ENSE00002721436	human
1152	ENSE00002728736	human
144	ENSE00002688171	human
238	ENSE00002704777	human
108	ENSE00002696900	human
177	ENSE00002718826	human
108	ENSE00002696900	human
86	ENSE00002061437	human
151	ENSE00002714043	human
17	ENSE00002697187	human
506	ENSE00002732838	human
215	ENSE00003678705	human
178	ENSE00003470234	human
241	ENSE00003475910	human
374	ENSE00001146935	human
92	ENSE00001146913	human
422	ENSE00001162484	human
92	ENSE00001162508	human
153	ENSE00001146942	human
3363	ENSE00001541775	human
30	ENSE00001541760	human
154	ENSE00002259582	human
215	ENSE00003678705	human
178	ENSE00003470234	human
241	ENSE00003475910	human
86	ENSE00002061437	human
1029	ENSE00002230141	human
111	ENSE00003802667	human
38	ENSE00003802358	human
1053	ENSE00001767389	human
225	ENSE00003476700	human
159	ENSE00003597697	human
60	ENSE00003628269	human
1314	ENSE00003594055	human
156	ENSE00003640663	human
231	ENSE00003581832	human
195	ENSE00003523080	human
168	ENSE00003512146	human
255	ENSE00003505586	human
297	ENSE00001017954	human
32	ENSE00001017956	human
1534	ENSE00001142723	human
39	ENSE00002710118	human
159	ENSE00003597697	human
60	ENSE00003628269	human
1314	ENSE00003594055	human
156	ENSE00003640663	human
231	ENSE00003581832	human
195	ENSE00003523080	human
168	ENSE00003512146	human
255	ENSE00003505586	human
297	ENSE00001017954	human
32	ENSE00001017956	human
1534	ENSE00001142723	human
155	ENSE00002111048	human
225	ENSE00003585542	human
57	ENSE00001280889	human
1171	ENSE00003585518	human
159	ENSE00003597697	human
60	ENSE00003628269	human
1314	ENSE00003594055	human
156	ENSE00003640663	human
231	ENSE00003581832	human
195	ENSE00003523080	human
168	ENSE00003512146	human
255	ENSE00003505586	human
297	ENSE00001017954	human
32	ENSE00001017956	human
1534	ENSE00001142723	human
225	ENSE00003585542	human
57	ENSE00001280889	human
56	ENSE00001410501	human
59	ENSE00001411622	human
123	ENSE00003689350	human
1172	ENSE00003516542	human
51	ENSE00002092603	human
225	ENSE00003518235	human
159	ENSE00003648171	human
145	ENSE00002090499	human
204	ENSE00002102166	human
169	ENSE00002114863	human
630	ENSE00002114079	human
1314	ENSE00003661737	human
37	ENSE00002139090	human
156	ENSE00003556337	human
231	ENSE00003635366	human
195	ENSE00003531763	human
168	ENSE00003636348	human
555	ENSE00002115184	human
303	ENSE00002131611	human
171	ENSE00002108724	human
186	ENSE00002094732	human
1368	ENSE00002125186	human
170	ENSE00002118431	human
156	ENSE00003683193	human
251	ENSE00002101034	human
195	ENSE00003523080	human
168	ENSE00003512146	human
255	ENSE00003505586	human
32	ENSE00001017956	human
1534	ENSE00001142723	human
49	ENSE00002136757	human
231	ENSE00003511355	human
114	ENSE00001280909	human
213	ENSE00001314278	human
1172	ENSE00003578828	human
168	ENSE00003636348	human
336	ENSE00002104255	human
66	ENSE00002104112	human
381	ENSE00002104860	human
179	ENSE00002091466	human
126	ENSE00002685521	human
255	ENSE00003550814	human
199	ENSE00002096458	human
389	ENSE00002093308	human
209	ENSE00002103569	human
2856	ENSE00002700453	human
159	ENSE00003597697	human
60	ENSE00003628269	human
1314	ENSE00003594055	human
156	ENSE00003640663	human
231	ENSE00003581832	human
195	ENSE00003523080	human
168	ENSE00003512146	human
255	ENSE00003505586	human
297	ENSE00001017954	human
32	ENSE00001017956	human
1534	ENSE00001142723	human
225	ENSE00003585542	human
57	ENSE00001280889	human
1171	ENSE00003585518	human
123	ENSE00003689350	human
65	ENSE00003739524	human
144	ENSE00002689772	human
80	ENSE00001238975	human
82	ENSE00003554798	human
72	ENSE00003521546	human
107	ENSE00003615341	human
110	ENSE00003568904	human
3324	ENSE00002712380	human
170	ENSE00002727599	human
82	ENSE00003565437	human
72	ENSE00003534213	human
107	ENSE00003676744	human
110	ENSE00003499024	human
242	ENSE00002684892	human
80	ENSE00001238975	human
82	ENSE00003554798	human
138	ENSE00002695731	human
110	ENSE00003616463	human
59	ENSE00002721918	human
122	ENSE00002689630	human
122	ENSE00002685553	human
156	ENSE00002691518	human
125	ENSE00002699889	human
189	ENSE00002733666	human
71	ENSE00002686126	human
82	ENSE00003584366	human
365	ENSE00001659184	human
72	ENSE00003534213	human
107	ENSE00003676744	human
83	ENSE00002720851	human
66	ENSE00002689952	human
72	ENSE00003534213	human
107	ENSE00003676744	human
110	ENSE00003499024	human
149	ENSE00002702998	human
145	ENSE00002701807	human
44	ENSE00002734614	human
323	ENSE00002729064	human
107	ENSE00003676744	human
77	ENSE00002719693	human
111	ENSE00002700821	human
107	ENSE00003676744	human
67	ENSE00002690688	human
98	ENSE00002694984	human
61	ENSE00002693520	human
281	ENSE00002700911	human
311	ENSE00002724761	human
293	ENSE00002709147	human
101	ENSE00002698637	human
451	ENSE00002730281	human
10086	ENSE00002699552	human
1920	ENSE00001497187	human
78	ENSE00002693144	human
279	ENSE00003463789	human
100	ENSE00001214293	human
99	ENSE00001214283	human
104	ENSE00001214274	human
150	ENSE00001665786	human
156	ENSE00001214256	human
180	ENSE00001214251	human
77	ENSE00001214245	human
154	ENSE00001214236	human
132	ENSE00001214226	human
3045	ENSE00001542048	human
100	ENSE00001214293	human
99	ENSE00001214283	human
104	ENSE00001214274	human
150	ENSE00001665786	human
156	ENSE00001214256	human
180	ENSE00001214251	human
77	ENSE00001214245	human
154	ENSE00001214236	human
132	ENSE00001214226	human
3045	ENSE00001542048	human
163	ENSE00002690923	human
279	ENSE00003596873	human
100	ENSE00001214293	human
99	ENSE00001214283	human
104	ENSE00001214274	human
150	ENSE00001665786	human
156	ENSE00001214256	human
180	ENSE00001214251	human
77	ENSE00001214245	human
154	ENSE00001214236	human
132	ENSE00001214226	human
3045	ENSE00001542048	human
279	ENSE00003596873	human
129	ENSE00002704426	human
153	ENSE00002698035	human
55	ENSE00002718325	human
279	ENSE00003534651	human
81	ENSE00002691158	human
244	ENSE00001542064	human
84	ENSE00002714531	human
159	ENSE00002725201	human
152	ENSE00001712411	human
62	ENSE00003669106	human
128	ENSE00003466929	human
146	ENSE00003061470	human
214	ENSE00003186267	human
101	ENSE00002773002	human
62	ENSE00003669106	human
214	ENSE00003186267	human
29	ENSE00002757212	human
76	ENSE00002936826	human
97	ENSE00002882015	human
75	ENSE00002801377	human
25	ENSE00002955603	human
76	ENSE00002837397	human
247	ENSE00002867804	human
62	ENSE00003669106	human
128	ENSE00003466929	human
25	ENSE00002955603	human
256	ENSE00002783800	human
113	ENSE00002854266	human
146	ENSE00003061470	human
214	ENSE00003186267	human
298	ENSE00001783218	human
62	ENSE00003563214	human
128	ENSE00003651457	human
140	ENSE00002983177	human
159	ENSE00003086494	human
3176	ENSE00002286299	human
128	ENSE00003466929	human
146	ENSE00003061470	human
116	ENSE00003216843	human
39	ENSE00003185034	human
114	ENSE00003192723	human
146	ENSE00003061470	human
214	ENSE00003186267	human
128	ENSE00003651457	human
140	ENSE00002983177	human
159	ENSE00003086494	human
3176	ENSE00002286299	human
249	ENSE00001266814	human
146	ENSE00003061470	human
214	ENSE00003186267	human
140	ENSE00002983177	human
159	ENSE00003086494	human
3176	ENSE00002286299	human
258	ENSE00002206993	human
146	ENSE00003061470	human
214	ENSE00003186267	human
128	ENSE00003651457	human
231	ENSE00002794011	human
670	ENSE00002762441	human
172	ENSE00002882018	human
450	ENSE00002850419	human
128	ENSE00003466929	human
146	ENSE00003061470	human
214	ENSE00003186267	human
140	ENSE00002983177	human
159	ENSE00003086494	human
3176	ENSE00002286299	human
117	ENSE00002953440	human
273	ENSE00002831725	human
203	ENSE00002779725	human
152	ENSE00001712411	human
62	ENSE00003669106	human
128	ENSE00003466929	human
146	ENSE00003061470	human
214	ENSE00003186267	human
140	ENSE00002983177	human
159	ENSE00003086494	human
3172	ENSE00001108348	human
1441	ENSE00001481114	human
1501	ENSE00001481103	human
62	ENSE00003746390	human
450	ENSE00003726084	human
226	ENSE00000858562	human
189	ENSE00000858561	human
141	ENSE00000655139	human
186	ENSE00000858560	human
2015	ENSE00000990907	human
189	ENSE00000858561	human
141	ENSE00000655139	human
179	ENSE00001842772	human
213	ENSE00001855250	human
429	ENSE00001490322	human
156	ENSE00000655133	human
122	ENSE00000655130	human
248	ENSE00000858558	human
116	ENSE00000655128	human
102	ENSE00000655127	human
167	ENSE00000655126	human
131	ENSE00000655125	human
3221	ENSE00001490278	human
163	ENSE00002887568	human
200	ENSE00001543279	human
14	ENSE00003705879	human
151	ENSE00001543280	human
320	ENSE00002894950	human
98	ENSE00001543278	human
163	ENSE00001543277	human
36	ENSE00002861937	human
75	ENSE00002788278	human
217	ENSE00002962835	human
36	ENSE00002861937	human
172	ENSE00003706935	human
59	ENSE00003706233	human
119	ENSE00003703498	human
174	ENSE00003704429	human
121	ENSE00003710738	human
302	ENSE00003708168	human
59	ENSE00003706233	human
119	ENSE00003703498	human
174	ENSE00003704429	human
100	ENSE00002752334	human
172	ENSE00003706093	human
22	ENSE00002859445	human
59	ENSE00003706233	human
119	ENSE00003703498	human
174	ENSE00003704429	human
121	ENSE00003710738	human
302	ENSE00003708168	human
172	ENSE00003706093	human
123	ENSE00001336481	human
59	ENSE00003706233	human
119	ENSE00003703498	human
174	ENSE00003704429	human
172	ENSE00003706093	human
142	ENSE00002809913	human
370	ENSE00002939328	human
59	ENSE00003706233	human
172	ENSE00003706093	human
139	ENSE00002797408	human
121	ENSE00003593505	human
220	ENSE00002871368	human
492	ENSE00002973986	human
302	ENSE00003543981	human
87	ENSE00001810211	human
182	ENSE00003617198	human
316	ENSE00001683278	human
182	ENSE00003617198	human
79	ENSE00001881811	human
1372	ENSE00001225182	human
182	ENSE00003617198	human
43	ENSE00001729712	human
91	ENSE00001757679	human
185	ENSE00001636301	human
27	ENSE00001662009	human
137	ENSE00001617621	human
182	ENSE00003520057	human
281	ENSE00001597577	human
324	ENSE00001172449	human
116	ENSE00003462764	human
46	ENSE00003591910	human
129	ENSE00003555127	human
46	ENSE00003663478	human
102	ENSE00000858981	human
64	ENSE00003790334	human
5276	ENSE00001239867	human
116	ENSE00003462764	human
46	ENSE00003663478	human
102	ENSE00000858981	human
64	ENSE00003790334	human
368	ENSE00001957266	human
91	ENSE00002185185	human
209	ENSE00002161212	human
247	ENSE00001908361	human
116	ENSE00003595582	human
46	ENSE00003666830	human
129	ENSE00003602926	human
46	ENSE00003545214	human
80	ENSE00002196041	human
116	ENSE00003595582	human
46	ENSE00003666830	human
129	ENSE00003602926	human
46	ENSE00003545214	human
163	ENSE00002148339	human
66	ENSE00002147740	human
149	ENSE00001536204	human
56	ENSE00001175305	human
90	ENSE00000906751	human
121	ENSE00000906752	human
78	ENSE00000990116	human
89	ENSE00000990117	human
101	ENSE00000990108	human
5372	ENSE00001386017	human
78	ENSE00000990116	human
89	ENSE00000990117	human
143	ENSE00001934609	human
287	ENSE00001875483	human
173	ENSE00001649652	human
47	ENSE00003479799	human
94	ENSE00000658239	human
1766	ENSE00000562402	human
382	ENSE00001479393	human
94	ENSE00000658239	human
153	ENSE00001479400	human
96	ENSE00001804722	human
47	ENSE00003573246	human
739	ENSE00001720373	human
875	ENSE00001882950	human
1155	ENSE00001906793	human
654	ENSE00001472902	human
1469	ENSE00001472897	human
500	ENSE00001838072	human
84	ENSE00000656887	human
114	ENSE00000858775	human
129	ENSE00000656952	human
206	ENSE00000858778	human
169	ENSE00000858779	human
91	ENSE00000858780	human
244	ENSE00000858781	human
184	ENSE00000858782	human
155	ENSE00000657200	human
85	ENSE00000657222	human
221	ENSE00000657223	human
122	ENSE00000858786	human
139	ENSE00000562042	human
191	ENSE00000858788	human
220	ENSE00000562044	human
186	ENSE00000657470	human
234	ENSE00000858791	human
138	ENSE00000562024	human
94	ENSE00000562025	human
53	ENSE00000858794	human
95	ENSE00000657652	human
79	ENSE00000562028	human
158	ENSE00002715289	human
62	ENSE00000657835	human
79	ENSE00001679578	human
108	ENSE00000657839	human
115	ENSE00000562033	human
4396	ENSE00001353751	human
84	ENSE00000656887	human
114	ENSE00000858775	human
129	ENSE00000656952	human
206	ENSE00000858778	human
169	ENSE00000858779	human
91	ENSE00000858780	human
244	ENSE00000858781	human
184	ENSE00000858782	human
155	ENSE00000657200	human
85	ENSE00000657222	human
221	ENSE00000657223	human
122	ENSE00000858786	human
139	ENSE00000562042	human
191	ENSE00000858788	human
220	ENSE00000562044	human
186	ENSE00000657470	human
234	ENSE00000858791	human
138	ENSE00000562024	human
94	ENSE00000562025	human
53	ENSE00000858794	human
95	ENSE00000657652	human
79	ENSE00000562028	human
158	ENSE00002715289	human
410	ENSE00001854200	human
120	ENSE00001644792	human
357	ENSE00001494892	human
990	ENSE00001400609	human
122	ENSE00001427230	human
90	ENSE00001425747	human
79	ENSE00001422669	human
191	ENSE00001506061	human
159	ENSE00001506059	human
158	ENSE00001409458	human
2125	ENSE00001402907	human
990	ENSE00001400609	human
122	ENSE00001427230	human
213	ENSE00002702598	human
559	ENSE00001494888	human
121	ENSE00002697003	human
644	ENSE00002732214	human
308	ENSE00001017019	human
131	ENSE00001017017	human
68	ENSE00001017016	human
152	ENSE00003606729	human
36	ENSE00001017000	human
132	ENSE00003669261	human
109	ENSE00003787340	human
107	ENSE00001017001	human
141	ENSE00001017009	human
150	ENSE00001016995	human
106	ENSE00001017012	human
151	ENSE00001016999	human
136	ENSE00001016997	human
90	ENSE00001017015	human
126	ENSE00001017011	human
141	ENSE00001017002	human
111	ENSE00001017006	human
133	ENSE00001017014	human
96	ENSE00001016996	human
50	ENSE00001017005	human
175	ENSE00001017018	human
182	ENSE00001017004	human
96	ENSE00001016998	human
140	ENSE00001017003	human
1009	ENSE00001017008	human
131	ENSE00001017017	human
68	ENSE00001017016	human
152	ENSE00003606729	human
36	ENSE00001017000	human
132	ENSE00003669261	human
109	ENSE00003787340	human
81	ENSE00001738585	human
45	ENSE00001643450	human
160	ENSE00001812633	human
152	ENSE00003604709	human
132	ENSE00003526428	human
8	ENSE00001890022	human
1190	ENSE00001478949	human
353	ENSE00001478945	human
2002	ENSE00001478936	human
130	ENSE00001356018	human
167	ENSE00001370254	human
205	ENSE00001016957	human
156	ENSE00001016954	human
123	ENSE00001016953	human
139	ENSE00001016956	human
4673	ENSE00001918181	human
167	ENSE00001370254	human
205	ENSE00001016957	human
156	ENSE00001016954	human
127	ENSE00001541826	human
425	ENSE00001541825	human
167	ENSE00001370254	human
43	ENSE00001541853	human
60	ENSE00001531599	human
167	ENSE00001370254	human
205	ENSE00001016957	human
43	ENSE00001541853	human
188	ENSE00001541821	human
167	ENSE00001370254	human
205	ENSE00001016957	human
156	ENSE00001016954	human
123	ENSE00001016953	human
139	ENSE00001016956	human
43	ENSE00001541853	human
184	ENSE00001541834	human
428	ENSE00001541833	human
237	ENSE00001490345	human
1570	ENSE00003846359	human
175	ENSE00001490343	human
109	ENSE00001224765	human
1572	ENSE00003825422	human
168	ENSE00001490339	human
1569	ENSE00001490336	human
1572	ENSE00003825422	human
47	ENSE00001490333	human
613	ENSE00002037521	human
715	ENSE00002070645	human
1572	ENSE00003825422	human
42	ENSE00003712463	human
804	ENSE00002709359	human
50	ENSE00002691193	human
99	ENSE00001278013	human
66	ENSE00003686559	human
63	ENSE00003462251	human
117	ENSE00003677402	human
169	ENSE00003685323	human
110	ENSE00003466165	human
77	ENSE00003532654	human
156	ENSE00003849461	human
103	ENSE00002695940	human
765	ENSE00001958832	human
145	ENSE00002724762	human
66	ENSE00003622562	human
66	ENSE00003686559	human
63	ENSE00003462251	human
117	ENSE00003677402	human
169	ENSE00003685323	human
110	ENSE00003466165	human
77	ENSE00003532654	human
144	ENSE00001541277	human
36	ENSE00001541275	human
160	ENSE00001541274	human
517	ENSE00001915355	human
63	ENSE00003547039	human
52	ENSE00001850946	human
66	ENSE00003622562	human
63	ENSE00003547039	human
113	ENSE00001940993	human
93	ENSE00001922950	human
118	ENSE00001855754	human
169	ENSE00003617432	human
123	ENSE00001885543	human
77	ENSE00003618935	human
156	ENSE00001278021	human
77	ENSE00003618935	human
77	ENSE00001931093	human
110	ENSE00001922975	human
2846	ENSE00001205563	human
205	ENSE00001948206	human
75	ENSE00001839616	human
199	ENSE00001923099	human
234	ENSE00003516995	human
227	ENSE00003496612	human
174	ENSE00003568178	human
235	ENSE00001313626	human
366	ENSE00001189941	human
161	ENSE00003637211	human
478	ENSE00003593663	human
234	ENSE00003516995	human
227	ENSE00003496612	human
174	ENSE00003568178	human
161	ENSE00003637211	human
150	ENSE00003845475	human
760	ENSE00001346935	human
458	ENSE00003843509	human
199	ENSE00001923099	human
234	ENSE00003516995	human
227	ENSE00003496612	human
174	ENSE00003568178	human
235	ENSE00001313626	human
366	ENSE00001189941	human
161	ENSE00003637211	human
478	ENSE00003593663	human
90	ENSE00003663069	human
147	ENSE00001868212	human
234	ENSE00003502456	human
118	ENSE00001812164	human
227	ENSE00003550247	human
174	ENSE00003675418	human
234	ENSE00003516995	human
227	ENSE00003496612	human
478	ENSE00003593663	human
43	ENSE00001859736	human
234	ENSE00003516995	human
227	ENSE00003496612	human
174	ENSE00003568178	human
161	ENSE00003637211	human
478	ENSE00003593663	human
760	ENSE00001346935	human
196	ENSE00001161492	human
174	ENSE00003568178	human
161	ENSE00003637211	human
478	ENSE00003593663	human
760	ENSE00001346935	human
90	ENSE00003663069	human
6	ENSE00001755775	human
83	ENSE00001863011	human
161	ENSE00003494740	human
90	ENSE00003673994	human
478	ENSE00003527232	human
161	ENSE00003494740	human
478	ENSE00003527232	human
63	ENSE00001854544	human
161	ENSE00003494740	human
54	ENSE00001883375	human
199	ENSE00001923099	human
234	ENSE00003516995	human
227	ENSE00003496612	human
174	ENSE00003568178	human
161	ENSE00003637211	human
760	ENSE00001346935	human
90	ENSE00003663069	human
477	ENSE00003714103	human
117	ENSE00001851987	human
107	ENSE00001276292	human
373	ENSE00003668259	human
109	ENSE00003663206	human
104	ENSE00003789129	human
75	ENSE00003505243	human
109	ENSE00003555849	human
66	ENSE00001276276	human
123	ENSE00001276269	human
141	ENSE00003667620	human
2006	ENSE00002942614	human
107	ENSE00001276292	human
373	ENSE00003668259	human
109	ENSE00003663206	human
104	ENSE00003789129	human
75	ENSE00003505243	human
109	ENSE00003555849	human
141	ENSE00003667620	human
149	ENSE00002841370	human
1157	ENSE00001276380	human
117	ENSE00001851987	human
107	ENSE00001276292	human
373	ENSE00003668259	human
109	ENSE00003663206	human
104	ENSE00003789129	human
75	ENSE00003505243	human
109	ENSE00003555849	human
66	ENSE00001276276	human
123	ENSE00001276269	human
141	ENSE00003667620	human
165	ENSE00003648630	human
938	ENSE00001856100	human
107	ENSE00001276292	human
104	ENSE00003789129	human
75	ENSE00003505243	human
109	ENSE00003555849	human
66	ENSE00001276276	human
123	ENSE00001276269	human
141	ENSE00003667620	human
165	ENSE00003648630	human
95	ENSE00002221137	human
148	ENSE00002248730	human
93	ENSE00003501359	human
109	ENSE00003566345	human
575	ENSE00003498195	human
373	ENSE00003668259	human
109	ENSE00003663206	human
104	ENSE00003789129	human
75	ENSE00003505243	human
109	ENSE00003555849	human
141	ENSE00003667620	human
150	ENSE00002833346	human
575	ENSE00003517892	human
107	ENSE00001276292	human
373	ENSE00003668259	human
109	ENSE00003663206	human
104	ENSE00003789129	human
75	ENSE00003505243	human
109	ENSE00003555849	human
123	ENSE00001276269	human
141	ENSE00003667620	human
130	ENSE00001833707	human
560	ENSE00001838564	human
243	ENSE00002948769	human
462	ENSE00002816995	human
294	ENSE00002905068	human
109	ENSE00003538239	human
104	ENSE00003562049	human
75	ENSE00003693087	human
1350	ENSE00002925048	human
165	ENSE00003667280	human
433	ENSE00002869910	human
123	ENSE00001276269	human
84	ENSE00002913341	human
237	ENSE00002752593	human
138	ENSE00002812184	human
109	ENSE00003538239	human
104	ENSE00003562049	human
75	ENSE00003693087	human
180	ENSE00002941869	human
109	ENSE00003591808	human
280	ENSE00002759999	human
141	ENSE00003666166	human
167	ENSE00002948327	human
109	ENSE00003555849	human
123	ENSE00001276269	human
141	ENSE00003667620	human
29	ENSE00002806781	human
69	ENSE00003477445	human
151	ENSE00002964255	human
373	ENSE00003668259	human
109	ENSE00003663206	human
104	ENSE00003789129	human
75	ENSE00003505243	human
109	ENSE00003555849	human
66	ENSE00001276276	human
123	ENSE00001276269	human
73	ENSE00002959353	human
57	ENSE00002805775	human
107	ENSE00001276292	human
109	ENSE00003538239	human
104	ENSE00003562049	human
75	ENSE00003693087	human
109	ENSE00003591808	human
115	ENSE00002910788	human
373	ENSE00003681851	human
69	ENSE00003605139	human
507	ENSE00002864533	human
104	ENSE00003789129	human
75	ENSE00003505243	human
109	ENSE00003555849	human
61	ENSE00002782591	human
93	ENSE00003508538	human
99	ENSE00002910856	human
61	ENSE00002866974	human
107	ENSE00001276292	human
373	ENSE00003668259	human
109	ENSE00003663206	human
104	ENSE00003789129	human
150	ENSE00002833346	human
216	ENSE00002946522	human
40	ENSE00002842026	human
107	ENSE00001276292	human
373	ENSE00003668259	human
109	ENSE00003663206	human
104	ENSE00003789129	human
216	ENSE00002946522	human
148	ENSE00002766769	human
95	ENSE00002908976	human
107	ENSE00001276292	human
373	ENSE00003668259	human
109	ENSE00003663206	human
95	ENSE00002908976	human
166	ENSE00002873681	human
35	ENSE00002792294	human
109	ENSE00003538239	human
177	ENSE00002951181	human
285	ENSE00002833328	human
108	ENSE00002860809	human
529	ENSE00002738349	human
107	ENSE00001276292	human
95	ENSE00002908976	human
108	ENSE00002795499	human
42	ENSE00002937838	human
92	ENSE00002785612	human
374	ENSE00002864789	human
107	ENSE00001276292	human
92	ENSE00002785612	human
131	ENSE00002822947	human
368	ENSE00002865412	human
107	ENSE00001276292	human
216	ENSE00002946522	human
147	ENSE00002846621	human
85	ENSE00002875259	human
95	ENSE00002908976	human
171	ENSE00002898698	human
301	ENSE00002923037	human
117	ENSE00001851987	human
107	ENSE00001276292	human
42	ENSE00002937838	human
298	ENSE00002819503	human
107	ENSE00001276292	human
101	ENSE00002964837	human
171	ENSE00002802013	human
107	ENSE00001276292	human
115	ENSE00002910788	human
216	ENSE00002946522	human
98	ENSE00002814933	human
57	ENSE00002954824	human
107	ENSE00001276292	human
115	ENSE00002910788	human
216	ENSE00002946522	human
112	ENSE00002853934	human
30	ENSE00002781964	human
107	ENSE00001276292	human
216	ENSE00002946522	human
147	ENSE00002846621	human
108	ENSE00002877706	human
107	ENSE00001276292	human
381	ENSE00002896375	human
77	ENSE00002911623	human
115	ENSE00002910788	human
484	ENSE00002747523	human
139	ENSE00001025429	human
227	ENSE00003681891	human
68	ENSE00003647905	human
363	ENSE00003538911	human
2268	ENSE00001849080	human
140	ENSE00001918331	human
98	ENSE00001819118	human
227	ENSE00003474121	human
68	ENSE00003646383	human
363	ENSE00003465328	human
893	ENSE00001025423	human
227	ENSE00003474121	human
363	ENSE00003465328	human
893	ENSE00001025423	human
142	ENSE00001951088	human
363	ENSE00003465328	human
893	ENSE00001025423	human
149	ENSE00001815125	human
382	ENSE00001924738	human
96	ENSE00001957410	human
746	ENSE00001934433	human
98	ENSE00001819118	human
130	ENSE00001946229	human
722	ENSE00001847488	human
227	ENSE00003474121	human
68	ENSE00003646383	human
150	ENSE00001929590	human
66	ENSE00001820085	human
60	ENSE00001878184	human
243	ENSE00001932051	human
157	ENSE00001540907	human
105	ENSE00003637621	human
76	ENSE00003506187	human
94	ENSE00003692591	human
143	ENSE00003592989	human
752	ENSE00001830924	human
157	ENSE00001540907	human
239	ENSE00001801678	human
105	ENSE00003477047	human
76	ENSE00003788813	human
105	ENSE00003637621	human
76	ENSE00003506187	human
94	ENSE00003692591	human
143	ENSE00003592989	human
218	ENSE00001954687	human
133	ENSE00001920016	human
105	ENSE00003477047	human
76	ENSE00003788813	human
81	ENSE00001540930	human
94	ENSE00003688344	human
143	ENSE00003616566	human
62	ENSE00003505985	human
116	ENSE00003485631	human
1178	ENSE00001540853	human
105	ENSE00003637621	human
76	ENSE00003506187	human
94	ENSE00003692591	human
143	ENSE00003592989	human
81	ENSE00001540930	human
62	ENSE00003505985	human
116	ENSE00003485631	human
1178	ENSE00001540853	human
129	ENSE00001413060	human
109	ENSE00003577947	human
105	ENSE00003637621	human
76	ENSE00003506187	human
94	ENSE00003692591	human
143	ENSE00003592989	human
81	ENSE00001540930	human
62	ENSE00003505985	human
116	ENSE00003485631	human
1178	ENSE00001540853	human
109	ENSE00003577947	human
157	ENSE00001540907	human
105	ENSE00003477047	human
76	ENSE00003788813	human
94	ENSE00003688344	human
143	ENSE00003616566	human
62	ENSE00003505985	human
116	ENSE00003485631	human
1178	ENSE00001540853	human
72	ENSE00001540906	human
62	ENSE00003505985	human
116	ENSE00003485631	human
1178	ENSE00001540853	human
129	ENSE00001413060	human
109	ENSE00003577947	human
328	ENSE00001493551	human
144	ENSE00003482924	human
159	ENSE00001929670	human
62	ENSE00003577225	human
116	ENSE00003686991	human
318	ENSE00001878413	human
62	ENSE00003505985	human
116	ENSE00003485631	human
129	ENSE00001413060	human
109	ENSE00003577947	human
30	ENSE00001540834	human
303	ENSE00001540833	human
62	ENSE00003505985	human
116	ENSE00003485631	human
109	ENSE00003577947	human
280	ENSE00001540840	human
1176	ENSE00003896872	human
62	ENSE00003505985	human
116	ENSE00003485631	human
109	ENSE00003577947	human
90	ENSE00001540829	human
315	ENSE00001540828	human
62	ENSE00003505985	human
116	ENSE00003485631	human
109	ENSE00003577947	human
235	ENSE00001721677	human
34	ENSE00001692353	human
62	ENSE00003577225	human
116	ENSE00003686991	human
149	ENSE00001855228	human
508	ENSE00001953114	human
76	ENSE00003788813	human
94	ENSE00003688344	human
143	ENSE00003616566	human
62	ENSE00003505985	human
116	ENSE00003485631	human
57	ENSE00003734512	human
1177	ENSE00001749481	human
62	ENSE00003505985	human
116	ENSE00003485631	human
1177	ENSE00001749481	human
52	ENSE00003616261	human
232	ENSE00001769984	human
268	ENSE00002306852	human
91	ENSE00003893285	human
119	ENSE00003514068	human
3976	ENSE00001476761	human
268	ENSE00002306852	human
91	ENSE00003893285	human
119	ENSE00003514068	human
3976	ENSE00001476761	human
138	ENSE00001562877	human
234	ENSE00001535954	human
91	ENSE00003893285	human
119	ENSE00003514068	human
3976	ENSE00001476761	human
127	ENSE00001555768	human
824	ENSE00001553253	human
268	ENSE00002306852	human
85	ENSE00001714273	human
119	ENSE00003605217	human
377	ENSE00001597289	human
234	ENSE00001535954	human
121	ENSE00001727469	human
130	ENSE00001749208	human
268	ENSE00002306852	human
91	ENSE00003893285	human
119	ENSE00003514068	human
51	ENSE00001716260	human
54	ENSE00001630481	human
119	ENSE00003514068	human
67	ENSE00001594821	human
91	ENSE00003636997	human
216	ENSE00001740209	human
119	ENSE00003514068	human
326	ENSE00001598981	human
96	ENSE00001797384	human
334	ENSE00001911554	human
119	ENSE00003471233	human
352	ENSE00001950345	human
119	ENSE00003471233	human
147	ENSE00001917516	human
402	ENSE00001921113	human
296	ENSE00001914798	human
256	ENSE00001838559	human
97	ENSE00001810665	human
497	ENSE00001905909	human
91	ENSE00003893285	human
119	ENSE00003514068	human
709	ENSE00001476769	human
3962	ENSE00003849570	human
268	ENSE00002306852	human
91	ENSE00003893285	human
119	ENSE00003514068	human
51	ENSE00001716260	human
3957	ENSE00000906767	human
268	ENSE00002306852	human
91	ENSE00003893285	human
119	ENSE00003514068	human
3957	ENSE00000906767	human
147	ENSE00003713138	human
569	ENSE00001365647	human
1169	ENSE00001472930	human
48	ENSE00003718692	human
118	ENSE00003711763	human
114	ENSE00003566519	human
123	ENSE00003785844	human
163	ENSE00003731490	human
28	ENSE00003753832	human
114	ENSE00003566519	human
123	ENSE00003785844	human
127	ENSE00003740606	human
867	ENSE00003750382	human
114	ENSE00003566519	human
123	ENSE00003785844	human
162	ENSE00001480340	human
45	ENSE00001480339	human
1092	ENSE00003664520	human
227	ENSE00001935908	human
288	ENSE00001888042	human
123	ENSE00003664826	human
1092	ENSE00003471679	human
114	ENSE00003566519	human
123	ENSE00003785844	human
1092	ENSE00003664520	human
313	ENSE00001480471	human
114	ENSE00003566519	human
123	ENSE00003785844	human
1092	ENSE00003664520	human
300	ENSE00001480364	human
106	ENSE00003565563	human
114	ENSE00003566519	human
123	ENSE00003785844	human
1092	ENSE00003664520	human
307	ENSE00001480346	human
114	ENSE00003566519	human
123	ENSE00003785844	human
1092	ENSE00003664520	human
331	ENSE00001480354	human
123	ENSE00003785844	human
116	ENSE00001856759	human
106	ENSE00003548874	human
114	ENSE00003583518	human
1082	ENSE00003846186	human
114	ENSE00003566519	human
123	ENSE00003785844	human
1092	ENSE00003664520	human
143	ENSE00001873383	human
114	ENSE00003566519	human
123	ENSE00003785844	human
45	ENSE00001480339	human
24	ENSE00001800311	human
414	ENSE00001293539	human
244	ENSE00001493352	human
140	ENSE00001042983	human
152	ENSE00001042940	human
133	ENSE00001042974	human
97	ENSE00001042904	human
86	ENSE00001042896	human
126	ENSE00001042866	human
125	ENSE00001042937	human
196	ENSE00001042942	human
138	ENSE00001042891	human
174	ENSE00001042879	human
130	ENSE00001042917	human
117	ENSE00001042947	human
113	ENSE00001042971	human
120	ENSE00001042862	human
117	ENSE00001042963	human
139	ENSE00001042928	human
171	ENSE00001042954	human
197	ENSE00001042998	human
219	ENSE00001042875	human
180	ENSE00001042885	human
856	ENSE00001042871	human
202	ENSE00001042861	human
187	ENSE00001042932	human
59	ENSE00001042868	human
194	ENSE00001042988	human
111	ENSE00001042926	human
64	ENSE00001178996	human
172	ENSE00003525489	human
103	ENSE00000952905	human
161	ENSE00001042957	human
112	ENSE00001042944	human
107	ENSE00001042870	human
144	ENSE00001042993	human
110	ENSE00001042973	human
198	ENSE00001042969	human
242	ENSE00001042882	human
600	ENSE00001042951	human
4082	ENSE00001493247	human
172	ENSE00003555339	human
307	ENSE00001892751	human
425	ENSE00001894456	human
126	ENSE00001931194	human
273	ENSE00001475469	human
153	ENSE00001475468	human
105	ENSE00003475020	human
114	ENSE00003530795	human
109	ENSE00003496377	human
38	ENSE00003662645	human
77	ENSE00000859196	human
89	ENSE00000859197	human
176	ENSE00000859198	human
216	ENSE00000859199	human
101	ENSE00000859200	human
228	ENSE00000859201	human
2995	ENSE00001163720	human
105	ENSE00003475020	human
114	ENSE00003530795	human
109	ENSE00003496377	human
38	ENSE00003662645	human
77	ENSE00000859196	human
89	ENSE00000859197	human
176	ENSE00000859198	human
216	ENSE00000859199	human
101	ENSE00000859200	human
228	ENSE00000859201	human
2995	ENSE00001163720	human
443	ENSE00001163726	human
114	ENSE00003530795	human
109	ENSE00003496377	human
38	ENSE00003662645	human
77	ENSE00000859196	human
89	ENSE00000859197	human
176	ENSE00000859198	human
216	ENSE00000859199	human
101	ENSE00000859200	human
228	ENSE00000859201	human
427	ENSE00002217420	human
700	ENSE00002260382	human
172	ENSE00001861821	human
105	ENSE00003545815	human
114	ENSE00003551402	human
109	ENSE00003536667	human
38	ENSE00003661092	human
48	ENSE00001895493	human
2121	ENSE00001860185	human
704	ENSE00001929940	human
466	ENSE00001339702	human
617	ENSE00002192567	human
66	ENSE00001017308	human
108	ENSE00001017301	human
153	ENSE00001017300	human
203	ENSE00001017302	human
100	ENSE00001017305	human
108	ENSE00003679527	human
16	ENSE00001764187	human
43	ENSE00003467564	human
343	ENSE00001543360	human
66	ENSE00001017308	human
108	ENSE00001017301	human
153	ENSE00001017300	human
203	ENSE00001017302	human
100	ENSE00001017305	human
108	ENSE00003679527	human
16	ENSE00001764187	human
43	ENSE00003467564	human
631	ENSE00003843052	human
2923	ENSE00001862906	human
108	ENSE00001017301	human
153	ENSE00001017300	human
203	ENSE00001017302	human
100	ENSE00001017305	human
108	ENSE00003679527	human
16	ENSE00001764187	human
202	ENSE00001945621	human
43	ENSE00003610477	human
92	ENSE00001889046	human
92	ENSE00001928073	human
108	ENSE00003665697	human
746	ENSE00001855937	human
43	ENSE00003610477	human
168	ENSE00001951699	human
100	ENSE00001949672	human
364	ENSE00001885439	human
250	ENSE00001852067	human
66	ENSE00001017308	human
153	ENSE00001017300	human
203	ENSE00001017302	human
100	ENSE00001017305	human
108	ENSE00003679527	human
16	ENSE00001764187	human
43	ENSE00003467564	human
607	ENSE00001250732	human
[truncated: 998,000+ more rows]
